# Supplementary material for: An Efficient Synthesis of 1-(1,3-Dioxoisoindolin-2-yl)-3-aryl Urea Analogs as Anticancer and Antioxidant Agents: An Insight into Experimental and In Silico Studies
Source: Molecules. 2023 Dec 21;29(1):67. doi: 10.3390/molecules29010067 (PMC10779787; doi:10.3390/molecules29010067)
Supplement: Supplementary file 1 [file molecules-29-00067-s001.zip]

Archive with 1 entries (1 files):
- molecules-2700296-supplementary.pdf
